# Supplementary material for: Enhanced Synthesis of Volatile Compounds by UV-B Irradiation in Artemisia argyi Leaves
Source: Metabolites. 2024 Dec 11;14(12):700. doi: 10.3390/metabo14120700 (PMC11678389; doi:10.3390/metabo14120700)
Supplement: Supplementary file 1 [file metabolites-14-00700-s001.zip]

Archive with 2 entries (2 files):
- metabolites-3331515-supplementary figures.pdf
- metabolites-3331515-supplementary tables.xlsx
