# Supplementary material for: Enhanced Synthesis of Volatile Compounds by UV-B Irradiation in Artemisia argyi Leaves
Source: Metabolites. 2024 Dec 11;14(12):700. doi: 10.3390/metabo14120700 (PMC11678389; doi:10.3390/metabo14120700)
Supplement: Supplementary file 1 [file metabolites-14-00700-s001.zip › metabolites-3331515-supplementary tables.xlsx]

## Sheet: Table S1
Table S1 Primers for qRT-PCR analysis
Unigene ID	Gene name	Forward primer (5' to 3')	Reverse primer (5' to 3')
Aarg01G031420	UVR8	AGCTGAGCCCTGCATGTG	TCGGTGCCTGTACCCAGT
Aarg08G011400	HY5	AGAGTGCCGGAGATGGGT	TGAACCGGATGCGCAACT
Aarg02G015390	bHLH25	TGAGGAGCAGACACCGGA	CCTTGCCAGAAAACCGTGC
Aarg10G041330	bHLH18	CGCTGCTTCCTACTCCCAC	TGAGTTGCAGCCAGCTGA
Aarg06G012890	bHLH148	GCGGAATTGCAGTACGCG	AATTGCGCGGCTCCATCT
Aarg01G009640	MYB12	ACGAGGAGAAGGGGCATGA	TGGACTCTCCCATGGCCA
Aarg09G037390	MYB111	GCCCGGGATCAAGAGAGG	CCACCGGTTGCCATGGAT
Aarg13G036340	MYB114	TCGCTCACGGTCCAACAA	GAGCTGCAATGGGTGGGT
Aarg16G019470	Actin	ATGTTGGTGACGAGGCTCAG	AACGGGATGCTCTTCTGGTG

## Sheet: Table S2
		Table S2 DEMs in A. argyi leaves induced by UV-B radiation
Formula	Compounds	Class I	RI	CK-1	CK-2	CK-3	CK-4	CK-5	CK-6	UV-1	UV-2	UV-3	UV-4	UV-5	UV-6	UV-B vs CK P-value	UV-B vs CK Log2FC	UV-B vs CK Type
C6H10O2	(E)-2-Hexenoic acid	Acid	982	67668	68352.8	67724.6	58623.9	76313	74810.5	171812	158661	158426	149141	167759	192674	2.41473	1.27186	up
C10H18O2	Citronellic acid	Acid	1314	8488.32	12515.8	14636.3	9073.28	14349.2	16411.4	46188.4	25126.4	38599.1	21473.4	34586.4	42357.8	2.76029	1.46482	up
C7H6O4	2, 6-Dihydroxybenzoic acid	Acid	1397	27463.9	33350.7	24197	20666.4	36964.2	34361.4	98476.1	62137.4	79303.1	60551.2	87177.4	89115.3	2.69351	1.42949	up
C7H12O2	2,2-Dimethyl-3-pentenoic acid	Acid	997	82529.9	84884.5	72584.2	67788.5	96932.2	93642.7	212623	201507	209942	186347	232826	253107	2.60123	1.37919	up
C4H4O4	Fumaric acid	Acid	1140	11602.5	12679	12440.1	8351.59	14244.1	14040.1	28906.7	27670.1	29456.8	23417.4	30495.6	31671.7	2.33948	1.22619	up
C5H6O3	4,5-Dihydro-3-furoic acid	Acid	1017	9249.24	8156.53	7299.19	9658.34	9167.39	10731.1	24771.3	17896.9	22791.6	15500	18560.5	25293.7	2.30022	1.20177	up
C9H10O2	p-Tolylacetic acid	Acid	1363	87140	111680	104540	81950.3	111813	132204	300285	215196	195449	178901	225356	290626	2.23383	1.15952	up
C7H14O	(E)-2-Heptenol	Alcohol	978	2.04372e+06	2.08351e+06	2.07351e+06	1.79425e+06	2.33046e+06	2.31261e+06	5.19069e+06	4.87701e+06	4.88269e+06	4.58686e+06	5.13346e+06	5.86881e+06	2.41647	1.2729	up
C9H16O	Cucumber alchol	Alcohol	1170	300685	314386	303320	275243	350624	360676	869991	634135	742759	631227	790609	832584	2.36297	1.2406	up
C10H18O	p-Menth-1-en-9-ol	Alcohol	1295	5088.32	5781.83	5924.5	4882.18	5603.46	4582.63	18802.9	11558.3	17965	10733.1	14706.6	18003.2	2.88012	1.52613	up
C8H18O	2-Octanol	Alcohol	998	10376.7	10164.6	8364.81	7987.66	12237.6	12531	29287	27228.4	28751	24626.5	31063	34281.6	2.84189	1.50685	up
C8H16O	(Z)-3-Octen-1-ol	Alcohol	1055	7026.35	6265.07	5166.79	5189.06	7025.77	7007.76	17013.9	12762.2	14424.8	10733.2	14619.2	16988.7	2.29671	1.19957	up
C10H14O	Phenylbutanol	Alcohol	1241	4428.29	4945.53	3239.13	3211.96	5068.03	3552.91	9306.04	7933.57	9810.73	5642.79	10558	10810.1	2.21147	1.14501	up
C10H18O	Yomogi alcohol	Alcohol	1000	244458	256872	212087	193872	301469	294932	734203	692084	745537	640136	830848	906681	3.02555	1.5972	up
C13H24O	6,10-Dimethylundeca-5,9-dien-2-ol	Alcohol	1459	196033	259621	206606	146243	272062	233966	818724	530501	602282	561055	747191	674587	2.99296	1.58157	up
C10H14O2	2-(4-Ethylphenoxy)ethanol	Alcohol	1424	45579.8	53445.2	37019.9	33485.2	57164.9	53188.2	163783	92678.6	133270	87430.1	143575	138489	2.71265	1.4397	up
C10H20O2	6,7-Dihydro-7-hydroxylinalool	Alcohol	1237	18027	21253	19506	13819	24021	20833	58837	50107	53922	40437	54709	57171	2.68334	1.42403	up
C8H16O	2,6-Dimethylcyclohexanol	Alcohol	1112	130543	116708	76762.7	102381	122034	133997	336549	263197	290756	210876	291350	359069	2.56702	1.36009	up
C8H16O	7-Octen-2-ol	Alcohol	969	17302.8	17752.3	16999.1	15488.9	19573.2	18370.4	41868.3	38534.7	40942.4	36495	41235.3	47691.3	2.33932	1.22609	up
C10H16O	p-Mentha-1,4-dien-7-ol	Alcohol	1330	6810.06	8348.64	7272.97	5282.54	8318.92	8557.64	19058.8	14859.9	17583.5	10931.2	19464	18947.1	2.26156	1.17732	up
C11H24O	Undecanol-5	Alcohol	1288	109592	116187	107855	133325	132387	148268	461146	192832	280697	132234	241017	348034	2.21499	1.1473	up
C10H18O	Grandlure II	Alcohol	1267	31550.1	36606.4	36150.6	30705.9	39647	41247.4	98876.8	57492.7	85479.9	52952.4	80260.5	80876.9	2.11173	1.07843	up
C7H8O2	3-Methylcatechol	Alcohol	1264	4211.47	4436.68	4935.89	3922.91	4679.09	5439.6	11953.7	7106	10594.7	6788.98	10189.5	9748.88	2.04092	1.02922	up
C10H18O	(E)-2-Decenal	Aldehyde	1263	13761.1	15650.2	14593	12240.6	16220.5	16916.9	37537.5	23273.3	34909.7	23888.8	33627.5	34299.8	2.09814	1.06911	up
C11H20O	10-Undecenal	Aldehyde	1297	9365.85	11784.2	8800.73	7464.58	10057.6	10239.5	40323.2	26522.1	35897.6	23862.3	32826.3	35264.5	3.37355	1.75427	up
C7H6O2	p-Formylphenol	Aldehyde	1364	196701	246484	229796	183114	244998	293715	662011	473634	435137	382976	507134	638389	2.22201	1.15187	up
C10H16O	(2E,4Z)-2,4-Decadienal	Aldehyde	1295	7126.72	7479.06	6215.21	5675.89	8305.46	7570.52	27988.3	18776	25974.2	15792.1	22449	24075.6	3.18731	1.67234	up
C9H14O	(E,E)-2,4-Nonadienal	Aldehyde	1216	5955	6935	5596	3501	7986	5944	15702	11529	13666	10534	16216	15899	2.32609	1.2179	up
C9H16O	(E)-2-Nonenal	Aldehyde	1162	160278	168495	188081	170828	192209	211664	491004	352560	427623	346373	459358	504991	2.36535	1.24205	up
C10H16O	(E,E)-2,4-Decadienal	Aldehyde	1317	5099.16	7283.54	8736.5	6051.37	7983.35	10083.6	25426.4	13140.1	21238.3	11846.2	19971	23572.5	2.54644	1.34848	up
C8H8O2	4-Hydroxy-2-methylbenzaldehyde	Aldehyde	1316	4157.23	7274.37	8005.03	4322.57	8248.99	7490.29	22993.9	12490.9	17539.7	11081.2	15582.7	20454	2.53535	1.34218	up
C9H12O	2-Phenylethyl methyl ether	Aromatics	1086	20158.6	20944.5	17202.2	16291.6	22150	22126	53418.7	45108.5	48057.2	39947.7	51202.3	55348.6	2.46551	1.30189	up
C10H14O2	2-Methoxy-4-(1-propyl) phenol	Aromatics	1373	263819	341673	318015	248182	340985	406785	936476	655419	615514	531817	712686	903862	2.26927	1.18223	up
C10H14	n-Butylbenzene	Aromatics	1054	20034.6	17671.5	15234.1	15562.6	19415.2	19452.2	48872.7	34265.2	38351.2	30483.3	39828.9	47856.5	2.23207	1.15838	up
C11H22O2	Heptyl isobutyrate	Ester	1247	6466.82	9091.59	11957.9	7249.04	11326.3	12320.6	43447.5	16486.9	34049.4	14850.9	27577.6	32135.3	2.88549	1.52882	up
C11H22O2	Pentyl hexanoate	Ester	1287	23212	24656.7	24095.4	27609.4	27934.9	31212.6	82567.4	45356.5	51036.1	35818.3	51476.8	63422.4	2.07709	1.05456	up
C9H18OS	sec-Butyl thioisovalerate	Ester	1174	68912	72021	68573	67140	82728	82797	205683	150574	178857	150528	188200	206463	2.44318	1.28876	up
C8H14O2	trans-3-Hexenyl acetate	Ester	1005	74261.2	67401.9	71305.4	97387.4	64233	84355.1	41698.2	31017.4	35686.4	39438	23773.2	50685.1	0.484369	-1.04582	down
C12H20O2	Isopulegyl acetate	Ester	1259	11530.9	12664.6	9351.29	10413	11476.7	14533.2	41991.9	21873.6	34034.3	16011.7	36993.9	41478.6	2.74953	1.45919	up
C10H12O2	Ethyl phenylacetate	Ester	1247	44123.1	44115	45561.8	43167.5	47332.5	49398	107523	74039.5	105013	62095.4	98295	101509	2.00394	1.00284	up
C11H20O2	cis-6-Nonenyl acetate	Ester	1308	9721.87	12798.5	16892.5	11088.2	16861	19804.1	49100.9	25743.7	40040.6	23554.8	37841	44585.2	2.53385	1.34133	up
C11H14O2	Benzyl isobutyrate	Ester	1299	322178	360393	272598	259164	363144	363587	1.57092e+06	1.13536e+06	1.48592e+06	1.00262e+06	1.3698e+06	1.42157e+06	4.11433	2.04066	up
C11H22O2	Hexyl 2-methylbutanoate	Ester	1236	16240.6	17662.6	9984.17	14417.3	15013.2	18172.8	45555.5	31330.1	37572.8	23393.7	36913.3	39117.9	2.33776	1.22513	up
C9H18O2	Heptyl acetate	Ester	1112	28052.1	24870	16698.8	22120.5	26435.8	28599.8	71166.6	54575	61238.3	45191.1	60507.1	73715.8	2.49626	1.31977	up
C8H16O3	Ethyl 3-hydroxyhexanoate	Ester	1133	113103	117350	107327	84779.1	132247	119901	304238	308797	306787	250648	319976	310153	2.66871	1.41614	up
C12H16O2	Benzyl pentanoate	Ester	1396	322238	359694	284556	249178	422821	378785	1.05669e+06	695645	889912	681749	958950	948597	2.59337	1.37483	up
C9H10O2	Ethyl benzoate	Ester	1172	565393	576139	489619	428154	616619	571797	1.53532e+06	1.0968e+06	1.20186e+06	1.03084e+06	1.25891e+06	1.24476e+06	2.26882	1.18194	up
C11H22O2	Isopentyl hexanoate	Ester	1250	5455.42	6538.2	6952.1	5558.86	7660.65	7467.04	19007.8	8215.96	15682.8	8051.7	14435.9	15228.8	2.03428	1.02452	up
C13H16O2	cis-3-Hexenyl benzoate	Ester	1570	3502.58	5759.35	4720.38	2923.94	6269.69	6097.08	15265.4	8261.76	8902.63	7087.88	13023.9	12500.9	2.22193	1.15181	up
C12H20O2	Neryl acetate	Ester	1362	5221.3	6571.79	6771.17	6046.32	7622.2	10008.5	20188	15633.7	14192.3	11452.6	15281.6	18802.2	2.26202	1.17761	up
C9H16O2	δ-Nonalactone	Ester	1396	379522	592547	542111	272625	654164	650746	1.8702e+06	781103	1.24499e+06	710605	1.29139e+06	1.55357e+06	2.41027	1.2692	up
C9H10O3	Ethyl salicylate	Ester	1270	21077	22070.6	19781.3	18714.9	23811.8	24553.5	68447.3	41117.3	62068	39805.5	58680.5	58960.3	2.5312	1.33982	up
C12H20O2	Artemisyl acetate	Ester	1173	3.73878e+06	4.08616e+06	3.34493e+06	2.7837e+06	4.97509e+06	4.68608e+06	1.78635e+07	1.34757e+07	1.55789e+07	1.31662e+07	1.79143e+07	1.89479e+07	4.10534	2.0375	up
C12H20O2	Iso-3-thujyl acetate	Ester	1298	36078	41401.4	32774.4	29425.5	43034.9	44517.5	140629	88538.5	124463	81329.8	112299	133412	2.99549	1.58279	up
C9H14O2	(E)-2-Methylbut-2-en-1-yl methacrylate	Ester	1088	364328	366051	313515	288228	411910	388994	1.01095e+06	837446	911451	767236	981419	1.06959e+06	2.61511	1.38687	up
C9H16O2	(Z)-Pent-2-enyl butyrate	Ester	1091	60985.4	61536.5	51391.7	47642.9	67221.8	63422.5	166996	137752	149973	125047	160625	175044	2.59919	1.37806	up
C12H18O2	trans-Chrysanthenyl acetate	Ester	1239	242375	243452	190379	165915	268712	245791	617829	588318	572254	426270	650333	614296	2.55731	1.35462	up
C12H18O2	(Z)-Chrysanthenyl acetate	Ester	1262	188814	202770	179677	172453	212919	223322	626211	373014	564276	364904	537311	547942	2.55404	1.35278	up
C8H14O2	Vinyl Hexanoate	Ester	974	252880	256817	256988	219872	286800	284296	656039	582114	605643	565025	625742	726285	2.41443	1.27168	up
C11H10O2	Vinyl trans-cinnamate	Ester	1357	395833	504918	483600	365257	520879	616636	1.41015e+06	1.00583e+06	929258	811219	1.08328e+06	1.36075e+06	2.28618	1.19294	up
C12H24O2	2-Isopropyl-5-methylhexyl Acetate	Ester	1265	9971.95	10457	12022.9	9879.53	11331	12707	29419	16580	27566	15817.7	24674	23494	2.0725	1.05137	up
C11H16O	Benzyl butyl ether	Ether	1267	56952	60206.2	51740.6	49800.9	63963.1	61323.2	159850	101346	142892	95755.8	136415	143134	2.26577	1.18	up
C10H14O2	6-Pentyl-2-pyrone	Heterocyclic compound	1453	146588	192042	154595	110031	200132	175475	586144	383138	431927	404066	535518	481204	2.88294	1.52754	up
C10H14O2	2-Hexanoylfuran	Heterocyclic compound	1239	5432.35	5725.29	3766	3314.95	5734.6	5284.79	14979	14696.2	14420.2	10403.2	16887.6	15445.8	2.96781	1.5694	up
C6H8N2	Ethylpyrazine	Heterocyclic compound	918	109077	94438.8	69103.8	81164.7	110397	133886	306155	197779	205072	168711	228572	361419	2.45409	1.29519	up
C6H7NO	2-Acetylpyrrole	Heterocyclic compound	1063	86862.2	75867	58451.5	56132.6	83506.1	83066.9	188248	176627	196900	163447	195014	185347	2.49069	1.31654	up
C9H14N2	Hazelnut pyrazine	Heterocyclic compound	1158	23200	29881.7	23294.6	32251.8	27374.4	27721.6	80939.8	67596.7	68384.5	82091	59847.3	74932.3	2.64953	1.40573	up
C9H14N2O	Galbanum pyrazine	Heterocyclic compound	1175	18277.2	19375.9	18331.1	14994.6	21851	22073.2	69020.9	47894.8	57730.9	48941.5	62477.1	69628.5	3.0956	1.63022	up
C7H9N	2-Ethylpyridine	Heterocyclic compound	906	36687	32145	22426	26386	36161	45456	106252	67839	70088	57122	77934	124175	2.52638	1.33707	up
C5H4O3	2-Furoic acid	Heterocyclic compound	1088	15181.5	15034.1	12688.7	11444.3	16665.5	15820.2	46227.2	36647	40513	32955.5	43491.6	48528.8	2.86019	1.51611	up
C7H9NO2	2-Ethyl-3-methylmaleimide	Heterocyclic compound	1239	5848.29	6771.74	6002.13	4640.59	7287.38	6682.17	21169.9	18026	17806.5	13598.9	20230.8	20634.9	2.99383	1.58199	up
C8H14O2	2-(oxolan-2-yl)oxolane	Heterocyclic compound	1079	5213.88	5356.32	5754.62	5765.36	5885.9	6415.58	17742.6	14347.3	16410.3	13321.3	15405.6	19059.3	2.7997	1.48527	up
C9H18O2	2-Butyl-2-ethyl-1,3-dioxolane	Heterocyclic compound	1110	12684.3	10927.4	6632.92	10078	11240.6	13291.4	34041.2	25653.7	28600.7	20516	28596.7	35898.7	2.67224	1.41805	up
C13H16O2	2,2'-Isopropylidenebis(5-methylfuran)	Heterocyclic compound	1458	146562	185237	149481	113510	189910	171814	513011	340561	370375	354414	463171	422356	2.5759	1.36508	up
C10H14O2	1,6-Epoxyisodihydrocarvone	Heterocyclic compound	1263	66907.7	72527.4	66392.2	61485	77420.5	81239.1	213262	126016	192554	123086	181673	183400	2.39451	1.25973	up
C6H11NO	2-Acetylpyrrolidine	Heterocyclic compound	1042	4568	4920	6277	5685	6289	6232	16416	10743	15676	11417	12230	14569	2.38589	1.25453	up
C8H15NO	Hygrine	Heterocyclic compound	1092	428215	431659	367769	343275	456296	427322	1.0554e+06	875529	937224	790467	990142	1.08325e+06	2.33527	1.22359	up
C10H22	Decane	Hydrocarbons	1000	39190	37283.7	32175.3	30675.3	42881.1	45345	93445.4	86486.2	90582.5	81259.4	97758.1	107442	2.44769	1.29142	up
C12H26	4-Methylundecane	Hydrocarbons	1160	18936.3	21710.5	17864.7	15258.9	25340.4	25119.3	97815.1	66130.6	83001.2	68944.8	93522.7	100537	4.1049	2.03735	up
C15H30	Bisabolane	Hydrocarbons	1461	8240.29	10324.5	8633.19	6158.13	10812.5	9626.96	30362.3	19736.6	22238.7	21120.4	27604.8	24814.6	2.7117	1.4392	up
C7H10O	4-Methylene-5-hexenal	Hydrocarbons	897	98851.3	86130.2	59045.2	72995.4	97271	118581	288230	177238	188122	157251	213842	335567	2.55267	1.35201	up
C10H16	Santolinatriene	Hydrocarbons	908	473617	404762	286878	342179	465034	575689	1.3655e+06	852942	896266	738173	1.00627e+06	1.60441e+06	2.53656	1.34287	up
C11H24	2,6,6-Trimethyl-octane	Hydrocarbons	966	194518	200221	198623	175541	222131	220022	492074	436836	449867	415299	457788	537242	2.30304	1.20354	up
C11H16O	cis-Jasmon	Ketone	1395	4342.25	5995.59	4631.04	3416.14	5005.95	4694.76	11277.7	7886.61	9229.41	8493.77	10496	9188.25	2.01425	1.01025	up
C9H10O	2-Acetyltoluene	Ketone	1173	141653	146486	131697	110948	158386	146643	365257	258559	287125	246126	298392	299460	2.09965	1.07015	up
C8H8O2	4'-Hydroxyacetophenone	Ketone	1455	211631	275068	220777	161727	289040	252525	849320	549222	621462	588246	778003	715306	2.90732	1.53969	up
C9H16O	8-Nonen-2-one	Ketone	1085	29481.5	28133.3	23802.1	21630.6	30833.7	27832.9	69005.7	57025.8	60597.9	52244.2	63613.9	66995.3	2.28479	1.19206	up
C13H22O	Geranylacetone	Ketone	1452	3560.17	5486.77	3629.34	3719.41	4188.41	4250.8	11292.1	6294.66	7620.04	5587.72	9816.25	10213.5	2.04649	1.03315	up
C13H22O	(E)-Geranylacetone	Ketone	1453	1.4308e+06	1.87161e+06	1.50421e+06	1.05923e+06	1.97116e+06	1.70095e+06	5.64888e+06	3.77662e+06	4.24076e+06	3.97317e+06	5.24777e+06	4.65991e+06	2.88816	1.53015	up
C13H20O	α-Damascone	Ketone	1395	35003.8	46786.2	38983.1	28546.3	50488.6	48874.2	118660	64619.4	88717	62393.5	94408.4	102570	2.13674	1.09541	up
C10H12O2	Thymoquinone	Ketone	1250	2348.72	1684.09	880.578	1771.31	1316.14	1607.83	9071.31	8117.92	11922.8	5183.67	11132.8	8585.87	5.62142	2.49093	up
C10H10O2	4-Acetylacetophenone	Ketone	1461	118762	152656	122063	86213.1	161915	141387	487963	318834	358739	333575	446768	408369	3.00671	1.58819	up
C7H12O	5-Methyl-4-hexen-3-one	Ketone	1080	616637	625249	528822	487703	672876	632393	1.66126e+06	1.37868e+06	1.47673e+06	1.25589e+06	1.58322e+06	1.73698e+06	2.55151	1.35135	up
C10H20O	4-Methyl-5-nonanone	Ketone	1116	111381	98276.9	63763	87918.4	102662	114691	279394	224041	238989	176760	242165	293289	2.51366	1.32979	up
C8H12O	1-Acetyl-2-methylcyclopentene	Ketone	996	42535.7	43048	35455.4	32371.4	48473.3	45790.8	105392	95949.5	102319	87424.4	110296	116880	2.49626	1.31977	up
C10H10O3	2-Acetoxyacetophenone	Ketone	1409	80907.5	95616.3	76187.5	68436.9	106632	100250	240904	151958	194659	153092	200679	219954	2.1992	1.13698	up
C9H10O2	4-Hydroxy-2-methylacetophenone	Ketone	1363	33705	45923	42380	32278.1	45468.3	51967.3	111082	76669.3	70895	61804.6	88210.5	103945	2.0364	1.02602	up
C4H5NS	Allyl thiocyanate	Others	905	37776.4	30977.6	21873.1	27307.2	36491.3	45885.9	106290	68580.9	70336.2	57602.8	76589	122028	2.50324	1.32379	up
C10H12O2	Eugenol	Phenol	1358	1.89299e+06	2.4144e+06	2.25649e+06	1.76096e+06	2.41271e+06	2.85208e+06	6.63054e+06	4.67209e+06	4.30432e+06	3.75485e+06	4.97897e+06	6.38605e+06	2.26105	1.17699	up
C8H10O	3,5-Dimethylphenol	Phenol	1171	136056	138884	124052	108003	148700	138279	361173	253727	284363	241667	295485	296731	2.18288	1.12623	up
C10H14O	4-Butylphenol	Phenol	1362	45447	58634.3	53180	42959.4	56784.3	66456.6	150719	108425	101108	87392	114172	145423	2.18647	1.1286	up
C8H10S	2-Phenylethanethiol	Sulfur compounds	1176	962729	987719	868067	747207	1.05467e+06	989113	2.5054e+06	1.83375e+06	2.0022e+06	1.72536e+06	2.08948e+06	2.09237e+06	2.18354	1.12667	up
C6H10S2	Diallyl disulphide	Sulfur compounds	1081	970105	1.00063e+06	833144	769623	1.07859e+06	1.01953e+06	2.50806e+06	2.11196e+06	2.27175e+06	1.92805e+06	2.43162e+06	2.63412e+06	2.44826	1.29175	up
C5H12S2	2-(Ethyldisulfanyl) propane	Sulfur compounds	985	32384.4	29278.3	21510.6	33633.4	32973.1	44432.6	101764	48471.4	65924.8	41277.7	44345.1	105175	2.09543	1.06725	up
C15H24	Isolongifolene	Terpenoids	1391	6856.11	9943.66	8167.37	5805.54	10194.7	8743.67	24174.8	16005.7	16157.1	16569.4	23968.4	20696.1	2.36509	1.2419	up
C15H24	trans-β-Farnesene	Terpenoids	1457	431360	556329	452088	322110	593230	508815	1.63208e+06	1.1009e+06	1.23342e+06	1.16454e+06	1.52219e+06	1.36259e+06	2.79885	1.48483	up
C15H24	α-Humulene	Terpenoids	1454	1.561e+06	2.05486e+06	1.64371e+06	1.16426e+06	2.14851e+06	1.85876e+06	6.38794e+06	4.18541e+06	4.71721e+06	4.40643e+06	5.8706e+06	5.23796e+06	2.95324	1.5623	up
C10H16O	trans-Pinocarveol	Terpenoids	1139	1.44344e+06	1.47958e+06	1.29673e+06	1.15264e+06	1.5991e+06	1.53723e+06	3.13996e+06	2.50756e+06	2.93516e+06	2.39479e+06	2.97047e+06	3.12374e+06	2.00638	1.00459	up
C13H20O	Ionone	Terpenoids	1422	25122.2	30105.6	18497	21187.4	30533.1	31076.3	122995	59237.2	85929.8	44898	104979	112639	3.39044	1.76147	up
C10H16	trans-β-Ocimene	Terpenoids	1049	127348	126942	125790	147075	145331	229339	564230	283249	299790	228558	244098	468125	2.31536	1.21124	up
C12H20O2	Linalyl acetate	Terpenoids	1257	25232.6	27517.1	21869.6	22615.9	25878.8	30001.9	82551.6	46961.1	70904.7	35485.6	73796.9	81782.4	2.55677	1.35432	up
C10H16O	cis-Citral	Terpenoids	1240	99524.8	107167	88025.1	68750.7	117333	101735	294733	260680	269659	208179	280465	293563	2.75911	1.4642	up
C10H12O	Cuminaldehyde	Terpenoids	1239	6802	7924	5872	5265	7795	7458	18296	17122	17114	12735.8	19464	18728	2.51629	1.3313	up
C10H14O	Carvone	Terpenoids	1242	116834	129860	108766	77136.3	141995	125043	394233	338316	354521	270187	368738	383467	3.0151	1.59221	up
C10H14O	Eucarvone	Terpenoids	1243	48618.1	49474.2	40280.2	30008.8	53727.9	45949.8	144645	119220	123873	96344.7	127149	128329	2.75895	1.46412	up
C10H16O	Perillyl alcohol	Terpenoids	1296	50468.1	54549.6	47960.9	58978.1	59351.9	67003.8	221317	91783.8	135410	57518.4	108054	167210	2.30938	1.20751	up
C10H16O2	Geranic acid	Terpenoids	1355	4125.48	4804.59	2902.9	3659.52	4887.68	4079.23	14265.8	8925.02	10869.7	8128.03	11929.9	13349	2.75834	1.4638	up
C10H20O	Dihydromyrcenol	Terpenoids	1064	11408	9983	7933.94	7340.52	11326	10640.3	24208	22429	21216	20933	24772	23931	2.34496	1.22956	up
C15H26O	Nerolidol	Terpenoids	1564	10386	17688.1	13465	8852.2	17534.7	18245.3	46704.9	21758.6	28109.7	16902.4	41186.2	39450.1	2.25263	1.17161	up
C10H16O	α-Citral	Terpenoids	1270	9887.24	10523.1	8861.96	7441.03	11193.3	9775.42	23264.7	17967.2	19008.7	14565.6	21082.1	22020.6	2.04412	1.03148	up
C15H24	Cedrene	Terpenoids	1422	10071	12899	7535	8259	12293	14297	47470	23228	32953	19087	41592	43402	3.17857	1.66838	up
C15H24	ε-Muurolene	Terpenoids	1459	438346	569094	457947	332355	591667	512776	1.70423e+06	1.12999e+06	1.26339e+06	1.18901e+06	1.56503e+06	1.40241e+06	2.84409	1.50797	up
C10H18O	Artemisia alcohol	Terpenoids	1084	1.32602e+07	1.36682e+07	1.13993e+07	1.04571e+07	1.5181e+07	1.44411e+07	3.98513e+07	3.30451e+07	3.61537e+07	3.01592e+07	3.89879e+07	4.30304e+07	2.82153	1.49648	up
C15H24	Sativene	Terpenoids	1396	102898	116500	91377.8	77711.9	138786	126657	367009	232581	309715	223948	333260	332373	2.75088	1.4599	up
C15H24	Amorphadiene	Terpenoids	1458	371793	473578	380939	295873	486362	430791	1.39142e+06	912628	1.02088e+06	969952	1.25344e+06	1.15964e+06	2.74991	1.45938	up
C10H16O	Phellandral	Terpenoids	1276	5543.3	5243.64	4035.31	3935.96	5994.37	4916.1	16214.5	10726.9	14769.5	10405.9	14359.2	13766	2.7046	1.43542	up
C15H24	(1S,4S,4aS)-1-Isopropyl-4,7-dimethyl-1,2,3,4,4a,5-hexahydronaphthalene	Terpenoids	1458	882400	1.10823e+06	915416	714076	1.15636e+06	1.03295e+06	3.24912e+06	2.1274e+06	2.37068e+06	2.26767e+06	2.91186e+06	2.68561e+06	2.68741	1.42622	up
C15H26O	Ledol	Terpenoids	1565	3244.31	5694.32	4038.89	2737.74	4669.86	5444.08	15366.4	7399.71	9657.62	4992.77	14685.4	13948.4	2.55719	1.35456	up
C15H24	Valerena-4,7(11)-diene	Terpenoids	1460	352799	435453	361571	290900	442884	401894	1.20107e+06	802111	879975	849151	1.07504e+06	996785	2.53955	1.34457	up
C10H16	2-Methyl-6-methylene-1,7-octadiene	Terpenoids	984	232143	231043	230920	210161	256161	265960	544073	482214	497198	458654	504523	590845	2.15755	1.1094	up
C10H14O2	Pina-2-ene-10-oic acid	Terpenoids	1359	59037.4	73330.8	69023.1	55962.1	74377.6	86063.6	191969	137173	126331	112803	142214	186623	2.14726	1.10249	up
C15H26O2	Neryl 2-methylbutyrate	Terpenoids	1576	3271.52	5523.72	4694.83	2991.22	4926.35	6066.4	13527.4	7719.01	8037.83	6362.64	11299.4	11036.6	2.11046	1.07756	up
C10H16O2	2-Oxocineole	Terpenoids	1217	5117	6750	5666	4468	7531	7683	14401	11227	12965	9696	13586	14331	2.04772	1.03402	up

## Sheet: Table S3
Table S3 DEMs with sensory flavor in A. argyi leaves
Compounds	Class I	Odor
Isolongifolene (2H-2,4a-Methanonaphthalene, 1,3,4,5,6,7-hexahydro-1,1,5,5-tetramethyl-, (2S)-)	Terpenoids	woody, dusty, amber, incense
trans-β-Farnesene	Terpenoids	woody, citrus, herbal, sweet
Humulene	Terpenoids	woody
trans-Pinocarveol (Bicyclo[3.1.1]heptan-3-ol, 6,6-dimethyl-2-methylene-, [1S-(1.alpha.,3.alpha.,5.alpha.)]-)	Terpenoids	warm, woody, balsamic, fennel
Ionone	Terpenoids	violet, sweet, floral, woody
trans-β-Ocimene	Terpenoids	sweet, herbal
Linalyl acetate	Terpenoids	sweet, green, citrus, bergamot, lavender, woody
cis-Citral (2,6-Octadienal, 3,7-dimethyl-, (Z)-)	Terpenoids	sweet, citral, lemon, peel
Cuminaldehyde (4-(1-methylethyl)-Benzaldehyde)	Terpenoids	spicy, cumin, green, herbal
Carvone	Terpenoids	minty, licorice
Eucarvone (2,4-Cycloheptadien-1-one, 2,6,6-trimethyl-)	Terpenoids	minty
Perillyl alcohol (p-Mentha-1,8-dien-7-ol)	Terpenoids	green, cumin, spicy, aromatic, woody, cardamom, floral, waxy, violet
Geranic acid	Terpenoids	green
Dihydromyrcenol (7-Octen-2-ol, 2,6-dimethyl-)	Terpenoids	fresh, citrus, lime, floral, cologne, weedy
Nerolidol (1,6,10-Dodecatrien-3-ol, 3,7,11-trimethyl-, (E)-)	Terpenoids	floral, green, citrus, woody, waxy
α-Citral (2,6-Octadienal, 3,7-dimethyl-, (E)-)	Terpenoids	citrus, lemon
Cedrene	Terpenoids	cedarwood, woody
2-Phenylethanethiol (Phenethyl mercaptan)	Sulfur compounds	rubbery, sulfury
Diallyl disulphide	Sulfur compounds	alliaceous, onion, garlic, metallic
Eugenol	Phenol	floral, clove
3,5-Dimethylphenol	Phenol	balsamic, coffee
cis-Jasmon (2-Cyclopenten-1-one, 3-methyl-2-(2-pentenyl)-, (Z)-)	Ketone	woody, herbal, floral, spicy, jasmin, celery
2-Acetyltoluene (Ethanone, 1-(2-methylphenyl)-)	Ketone	sweet, hawthorn, powdery, anisic, coumarin, phenol, burnt, nutty, honey
4'-Hydroxyacetophenone	Ketone	mild, sweet, hawthorn, balsamic, mimosa
8-Nonen-2-one	Ketone	fruity, baked
Geranylacetone (5,9-Undecadien-2-one, 6,10-dimethyl-)	Ketone	fresh, rose, leafy, floral, green, magnolia, aldehydic, fruity
(E)-Geranylacetone (5,9-Undecadien-2-one, 6,10-dimethyl-, (E)-)	Ketone	fresh, green, fruity, waxy, rose, woody, magnolia, tropical
α-Damascone (2-Buten-1-one, 1-(2,6,6-trimethyl-2-cyclohexen-1-yl)-, (E)-)	Ketone	floral, rose, apple, fruity, black currant, currant
Decane	Hydrocarbons	alkane
6-Pentyl-2-pyrone (2H-Pyran-2-one, 6-pentyl-)	Heterocyclic compound	tonka, lactonic, coconut, creamy, fatty, waxy
2-Hexanoylfuran	Heterocyclic compound	sweet, fruity, ketonic, green, apricot, peach
Ethylpyrazine	Heterocyclic compound	peanut, buttery, musty, nutty, woody, roasted, cocoa
2-Acetylpyrrole (Ethanone, 1-(1H-pyrrol-2-yl)-)	Heterocyclic compound	musty, nut skin, maraschino, cherry, coumarin, licorice, walnut, bread
Hazelnut pyrazine (Pyrazine, 2,3-diethyl-5-methyl-)	Heterocyclic compound	musty, nut skin, earthy, roasted, hazelnut, toasted, potato, dusty, foliage, vegetable
Galbanum pyrazine (Pyrazine, 2-methoxy-3-(1-methylpropyl)-)	Heterocyclic compound	musty, green, pea, galbanum, bell pepper, pepper
2-Ethylpyridine	Heterocyclic compound	green, grassy
2-Furoic acid (2-Furancarboxylic acid)	Heterocyclic compound	acid, caramel, earthy
Benzyl butyl ether (Benzene, (butoxymethyl)-)	Ether	floral, rose
Heptyl isobutyrate (Propanoic acid, 2-methyl-, heptyl ester)	Ester	sweet, green, fruity, warm floral, apple, cherry, apricot
Pentyl hexanoate (Hexanoic acid, pentyl ester)	Ester	sweet, green, fruity, estery, pineapple, apple, pear, fatty
sec-Butyl thioisovalerate (Butanethioic acid, 3-methyl-, S-(1-methylpropyl) ester)	Ester	spicy, galbanum, green, herbal
trans-3-Hexenyl acetate (3-Hexen-1-ol, acetate, (E)-)	Ester	sharp, fruity, green, cortex, hyacinth, narcissus, rummy, unripe banana, pear
Isopulegyl acetate (p-Menth-8-en-3-ol, acetate)	Ester	minty, leafy
Ethyl phenylacetate (Benzeneacetic acid, ethyl ester)	Ester	minty
cis-6-Nonenyl acetate	Ester	melon, honeydew, cantaloupe, green, tropical, pear, kiwi, metallic
Benzyl isobutyrate (Propanoic acid, 2-methyl-, phenylmethyl ester)	Ester	jasmin, oily, fruity, sweet, rose, tropical
Hexyl 2-methylbutanoate (Butanoic acid, 2-methyl-, hexyl ester)	Ester	green, waxy, fruity, apple, spicy, tropical
Heptyl acetate (Acetic acid, heptyl ester)	Ester	fruity, green, sweet
Ethyl 3-hydroxyhexanoate (Hexanoic acid, 3-hydroxy-, ethyl ester)	Ester	fruity, grape, burnt, woody, hay, spicy, pineapple, cranberry, dusty, woody
Benzyl pentanoate (Pentanoic acid, phenylmethyl ester)	Ester	fruity, floral, apple skin
Ethyl benzoate (Benzoic acid, ethyl ester)	Ester	fruity, dry, musty, sweet, wintergreen
Isopentyl hexanoate	Ester	fruity, banana, apple, pineapple, green
cis-3-Hexenyl benzoate	Ester	fresh, green, leafy, floral, orchid, balsamic, fatty
Neryl acetate (2,6-Octadien-1-ol, 3,7-dimethyl-, acetate, (Z)-)	Ester	floral, rose, soapy, citrus, dewy, pear
δ-Nonalactone	Ester	coconut, creamy, sweet, milky, coumarin
Ethyl salicylate (Benzoic acid, 2-hydroxy-, ethyl ester)	Ester	caramel, pepperminty
2-Phenylethyl methyl ether (Benzene, (2-methoxyethyl)-)	Aromatics	green, floral, chrysanthemum, jasmin, metallic, rose
2-Methoxy-4-(1-propyl) phenol	Aromatics	clove, sharp, spicy, sweet, phenol, powdery, allspice
(E)-2-Decenal	Aldehyde	waxy, fatty, earthy, green, cilantro, mushroom, aldehydic, fried, chicken, fatty, tallow
10-Undecenal	Aldehyde	waxy, aldehydic, rose, mandarin, citrus, soapy, fatty
p-Formylphenol (BenzAldehyde, 4-hydroxy-)	Aldehyde	sweet, nutty, almond, balsamic, woody
(2E,4Z)-2,4-Decadienal	Aldehyde	fried, fatty, geranium, green, waxy
(E,E)-2,4-Nonadienal	Aldehyde	fatty, melon, waxy, green, violet, leafy, cucumber, tropical, fruity, chicken
(E)-2-Nonenal	Aldehyde	fatty, green, cucumber, aldehydic, citrus
(E,E)-2,4-Decadienal	Aldehyde	dusty, waxy, oily, soapy
(E)-2-Heptenol	Alcohol	pungent, fatty, plastic, green
Cucumber alchol (trans,cis-2,6-Nonadien-1-ol)	Alcohol	green, cucumber, oily, violet, leafy
p-Menth-1-en-9-ol (3-Cyclohexene-1-ethanol, .beta.,4-dimethyl-)	Alcohol	fruity, herbal
2-Octanol	Alcohol	fresh, spicy, green, woody, herbal, earthy
(Z)-3-Octen-1-ol	Alcohol	fresh, fatty, grassy, melon, green, cortex, herbal, earthy, fusel, spicy
4-Phenyl-2-butanol	Alcohol	floral, peony, foliage, sweet, mimosa, heliotrope
(E)-2-Hexenoic acid	Acid	powerful, fruity, sweet, warm, herbal
Citronellic acid (6-Octenoic Acid, 3,7-dimethyl-)	Acid	green, grassy, smoky, fatty, floral
